# Supplementary material for: Extrusion-Printing of Multi-Channeled Two-Component Hydrogel Constructs from Gelatinous Peptides and Anhydride-Containing Oligomers
Source: Biomedicines. 2021 Apr 1;9(4):370. doi: 10.3390/biomedicines9040370 (PMC8065526; doi:10.3390/biomedicines9040370)
Supplement: Supplementary file 1 [file biomedicines-09-00370-s001.zip]

Archive with 4 entries (4 files):
- Supplementary Video S3 - 112d.avi
- biomedicines-1142640-supplementary.docx
- Supplementary Video S1 - 0d.avi
- Supplementary Video S2 - 56d.avi
